# Supplementary material for: A novel inhibitor of the jasmonic acid signaling pathway represses herbivore resistance in tea plants
Source: Hortic Res. 2022 Jan 19;9:uhab038. doi: 10.1093/hr/uhab038 (PMC8945283; doi:10.1093/hr/uhab038)
Supplement: Web_Material_uhab038 [file web_material_uhab038.zip]

Archive with 2 entries (2 files):
- Supplemental material 2.docx
- Supplemental material.docx
